# Supplementary material for: 2-(4,5-Dihydro-1H-imidazol-2-yl)­pyridine
Source: Acta Crystallogr Sect E Struct Rep Online. 2009 Mar 19;65(Pt 4):o780. doi: 10.1107/S1600536809009131 (PMC2969000; doi:10.1107/S1600536809009131)
Supplement: Supplementary file 2 [file e-65-0o780-Isup2.hkl]

# 
# h,k,l, Fc-squared, Fo-squared, sigma(Fo-squared) and status flag 
# 
data_I
_shelx_title ' hk25m in  Pbca       (100K)' 
_shelx_refln_list_code          4 
_shelx_F_calc_maximum      157.05 
_exptl_crystal_F_000       624.00 
_reflns_d_resolution_high  0.8409 
 
loop_ 
 _symmetry_equiv_pos_as_xyz 
 'x, y, z' 
 '-x+1/2, -y, z+1/2' 
 'x+1/2, -y+1/2, -z' 
 '-x, y+1/2, -z+1/2' 
 '-x, -y, -z' 
 'x-1/2, y, -z-1/2' 
 '-x-1/2, y-1/2, z' 
 'x, -y-1/2, z-1/2' 
 
_cell_length_a    10.0057 
_cell_length_b     7.9828 
_cell_length_c    17.6199 
_cell_angle_alpha  90.000 
_cell_angle_beta   90.000 
_cell_angle_gamma  90.000 
 
_shelx_F_squared_multiplier     1.000 
 
loop_ 
 _refln_index_h 
 _refln_index_k 
 _refln_index_l 
 _refln_F_squared_calc 
 _refln_F_squared_meas 
 _refln_F_squared_sigma 
 _refln_observed_status 
   2   0   0      640.26      562.36     19.60 o 
   4   0   0     9614.74     9928.97    225.05 o 
   6   0   0      248.04      244.69     10.76 o 
   8   0   0     2575.13     2647.09     85.24 o 
  10   0   0      530.41      489.24     38.86 o 
   2   1   0    15305.47    14401.15    336.18 o 
   4   1   0       27.31       38.70      4.99 o 
   6   1   0     1875.24     1796.20     32.21 o 
   8   1   0      631.70      599.53     19.46 o 
  10   1   0     1478.47     1697.35     82.37 o 
   0   2   0     1001.50     1052.47     47.18 o 
   2   2   0     2935.88     2977.75     55.34 o 
   4   2   0      648.35      745.86     16.84 o 
   6   2   0     1421.05     1415.55     32.66 o 
   8   2   0      269.72      291.10     20.36 o 
  10   2   0        3.27      -11.10     29.29 o 
   2   3   0      299.85      331.55     10.03 o 
   4   3   0     1040.94     1145.19     26.96 o 
   6   3   0      470.53      469.47     11.13 o 
   8   3   0      254.83      358.66     38.11 o 
  10   3   0       38.21       40.98     30.40 o 
   0   4   0        3.97      -12.82      8.42 o 
   2   4   0      739.19      885.35     45.53 o 
   4   4   0        0.74       -3.94      7.51 o 
   6   4   0        1.85        7.67     14.09 o 
   8   4   0      214.71      230.66     23.52 o 
  10   4   0      113.87       87.56     64.91 o 
   2   5   0      980.58     1226.64     48.76 o 
   4   5   0       36.95       55.97      9.23 o 
   6   5   0        7.66       -8.66     10.36 o 
   8   5   0      310.72      261.82     23.80 o 
  10   5   0      975.80      845.76     47.35 o 
   0   6   0      357.02      425.21     67.92 o 
   2   6   0      154.41      188.45     15.69 o 
   4   6   0        0.07      -10.86     12.79 o 
   6   6   0      687.92      665.89     26.00 o 
   8   6   0       53.62       66.48     16.62 o 
   2   7   0       68.34       88.43     14.26 o 
   4   7   0       57.86       67.60     15.80 o 
   6   7   0       92.37      101.11     20.31 o 
   8   7   0        0.32        2.21     21.25 o 
   0   8   0        0.26       51.79     36.91 o 
   2   8   0        0.84       -8.13     11.08 o 
   4   8   0        0.14       19.60     43.34 o 
   6   8   0       45.22       53.28     28.40 o 
   2   9   0       97.00       88.95     15.87 o 
   1   1   1     2339.39     2472.30     59.09 o 
   2   1   1     7739.20     7311.50    114.11 o 
   3   1   1     1655.75     1649.31     26.48 o 
   4   1   1      118.89      125.87      4.61 o 
   5   1   1      253.19      225.77      5.56 o 
   6   1   1      166.43      166.98      6.25 o 
   7   1   1        0.15       -6.37      3.18 o 
   8   1   1       51.51       76.48      9.61 o 
   9   1   1     1505.06     1552.84     48.10 o 
  10   1   1     1521.05     1544.11     66.97 o 
  11   1   1      249.65      211.06     18.68 o 
   0   2   1     2929.93     2984.73     72.07 o 
   1   2   1     2915.76     3261.97    111.95 o 
   2   2   1    10312.21    10894.36    159.90 o 
   3   2   1       91.89      106.54      4.62 o 
   4   2   1      450.22      508.86     18.80 o 
   5   2   1      292.53      337.23      6.72 o 
   6   2   1      736.99      753.84     23.18 o 
   7   2   1      557.72      589.91     11.03 o 
   8   2   1      141.22      176.13     13.31 o 
   9   2   1      292.52      274.83     23.78 o 
  10   2   1        0.37        4.80     10.15 o 
  11   2   1      359.35      342.67     24.58 o 
   1   3   1      210.28      255.58     12.02 o 
   2   3   1      332.31      371.65      9.04 o 
   3   3   1      717.10      731.22     13.09 o 
   4   3   1      721.82      775.49     32.55 o 
   5   3   1       34.47       42.54      3.59 o 
   6   3   1       39.21       33.29      7.38 o 
   7   3   1      283.24      283.15      9.52 o 
   8   3   1      856.42      883.23     28.55 o 
   9   3   1      525.17      550.81     27.90 o 
  10   3   1       47.42       37.39     23.27 o 
  11   3   1        0.57       -2.86     28.99 o 
   0   4   1      835.79      897.52     26.81 o 
   1   4   1     1227.60     1328.14     56.99 o 
   2   4   1      148.19      169.05     13.42 o 
   3   4   1      648.96      737.45     15.80 o 
   4   4   1        1.03       -9.58      4.79 o 
   5   4   1        6.77        2.05      5.60 o 
   6   4   1      131.28      180.89     12.49 o 
   7   4   1      460.89      438.01     14.80 o 
   8   4   1        4.21        1.27      8.71 o 
   9   4   1        0.53      -29.84     15.80 o 
  10   4   1        0.23      -41.39     20.69 o 
   1   5   1      443.90      530.10     37.22 o 
   2   5   1       13.39        9.78      6.83 o 
   3   5   1      530.17      569.50     16.90 o 
   4   5   1        1.36       -1.55      5.84 o 
   5   5   1        0.14       -7.77      6.10 o 
   6   5   1        6.31      -10.49      7.47 o 
   7   5   1      143.40      167.60     11.99 o 
   8   5   1       67.01       72.84     13.66 o 
   9   5   1      137.41      127.24     28.13 o 
  10   5   1       23.85       62.27     53.62 o 
   0   6   1      805.19      835.92     32.46 o 
   1   6   1      118.40      159.48     11.15 o 
   2   6   1        0.02       -7.97      9.00 o 
   3   6   1       18.16       19.14      5.87 o 
   4   6   1        8.97       -0.01      8.37 o 
   5   6   1       72.79       75.14     11.26 o 
   6   6   1       11.35       64.89     28.31 o 
   7   6   1       33.65       31.76      9.37 o 
   8   6   1      168.60      190.43     14.35 o 
   9   6   1       62.80       20.92     32.25 o 
   1   7   1      128.19      171.33     11.72 o 
   2   7   1        3.41        6.01      9.00 o 
   3   7   1       10.66        4.51      8.74 o 
   4   7   1       51.68       59.25     11.59 o 
   5   7   1      174.84      223.91     15.91 o 
   6   7   1       24.55       30.39     10.62 o 
   7   7   1        4.93       -6.63     11.16 o 
   8   7   1        1.67       -5.72     10.87 o 
   0   8   1      158.38      171.05     31.57 o 
   1   8   1       26.28       24.69      8.36 o 
   2   8   1        7.83       -6.20      7.97 o 
   3   8   1       97.42      123.06     12.20 o 
   4   8   1      109.31      165.92     31.06 o 
   5   8   1       20.55       23.82     24.58 o 
   6   8   1        3.12       -4.38     11.44 o 
   1   9   1        1.48      -20.78     10.39 o 
   2   9   1        7.19       -0.35     10.54 o 
   3   9   1        4.61        4.67     13.89 o 
   0   0   2     6100.40     4322.05    198.94 o 
   1   0   2     1703.16     1366.79     27.15 o 
   2   0   2       53.06       99.51      5.21 o 
   3   0   2        1.24        2.94      4.33 o 
   4   0   2      268.41      291.12      9.74 o 
   5   0   2       31.14       33.88      5.82 o 
   6   0   2        2.75        8.45      5.14 o 
   7   0   2      779.91      784.16     19.41 o 
   8   0   2       42.92       32.76     16.94 o 
   9   0   2      798.92      804.25     34.27 o 
  10   0   2       72.71       82.86     21.87 o 
  11   0   2      706.18      560.44     42.46 o 
   1   1   2        9.64       24.30      2.69 o 
   2   1   2     6477.77     6166.14     93.06 o 
   3   1   2     1320.41     1270.93     21.66 o 
   4   1   2       26.54       24.61      3.69 o 
   5   1   2      701.34      713.63     11.33 o 
   6   1   2      137.55      132.36      7.97 o 
   7   1   2     1279.48     1196.49     20.26 o 
   8   1   2       46.30       81.58     29.36 o 
   9   1   2      280.16      311.39     15.58 o 
  10   1   2      833.94      913.30     70.34 o 
  11   1   2       10.78       12.73     13.30 o 
   0   2   2    24664.89    24716.08    872.83 o 
   1   2   2    11166.88    10630.68    176.46 o 
   2   2   2     1028.43     1003.22     17.79 o 
   3   2   2     1598.50     1605.40     22.20 o 
   4   2   2      289.46      312.59     10.95 o 
   5   2   2      373.43      407.46      8.83 o 
   6   2   2       50.66       63.56      9.73 o 
   7   2   2       28.87       26.92      5.84 o 
   8   2   2      559.44      563.19     16.74 o 
   9   2   2       16.17       14.82      9.83 o 
  10   2   2      149.36      204.70     16.96 o 
  11   2   2      100.22      111.43     17.37 o 
   1   3   2     3137.90     3110.69     81.31 o 
   2   3   2      173.82      194.41      5.08 o 
   3   3   2        8.89        0.66      4.18 o 
   4   3   2      171.29      217.82     13.17 o 
   5   3   2      210.63      198.26      6.35 o 
   6   3   2      383.72      378.08      8.15 o 
   7   3   2      450.05      425.77     14.36 o 
   8   3   2      690.81      679.68     20.59 o 
   9   3   2        2.40       22.21     13.62 o 
  10   3   2        8.65        2.61     12.60 o 
  11   3   2      129.22      185.87     34.03 o 
   0   4   2       19.07       20.44      5.18 o 
   1   4   2        1.67       -8.94      4.53 o 
   2   4   2      809.43      872.81     18.07 o 
   3   4   2      748.13      774.51     13.87 o 
   4   4   2     1549.49     1621.38     29.68 o 
   5   4   2      299.88      303.46      9.60 o 
   6   4   2      605.75      624.88     13.09 o 
   7   4   2      333.57      328.24     16.75 o 
   8   4   2       70.78       73.92      8.40 o 
   9   4   2       19.94      -25.87     15.88 o 
  10   4   2       22.89       42.97     20.94 o 
   1   5   2      357.13      378.54     17.12 o 
   2   5   2        2.51        2.68      6.03 o 
   3   5   2       33.44       42.25      5.93 o 
   4   5   2        7.51        5.45      7.17 o 
   5   5   2      376.64      361.50     11.61 o 
   6   5   2        1.69       -5.83      7.86 o 
   7   5   2       23.50       35.06     11.60 o 
   8   5   2        0.32       -0.66      9.91 o 
   9   5   2      154.48      162.22     21.97 o 
  10   5   2        7.73      190.41     55.30 o 
   0   6   2      631.06      735.62     35.61 o 
   1   6   2        5.23      -10.12      6.67 o 
   2   6   2      239.11      264.48     11.59 o 
   3   6   2      124.98      158.18      8.02 o 
   4   6   2      234.40      237.77     13.77 o 
   5   6   2       34.99       39.40     10.13 o 
   6   6   2       96.13      113.17     11.15 o 
   7   6   2       23.74       24.73      9.70 o 
   8   6   2       17.96       17.65     10.50 o 
   9   6   2       71.31       49.90     39.24 o 
   1   7   2      182.22      224.06     12.21 o 
   2   7   2      335.30      370.12     31.19 o 
   3   7   2        8.80        5.41      8.85 o 
   4   7   2        0.86      -13.12      8.48 o 
   5   7   2       75.61      104.84     12.11 o 
   6   7   2       16.29       19.48     10.76 o 
   7   7   2        2.24      -12.20     10.12 o 
   0   8   2        0.71       -2.15     23.83 o 
   1   8   2        6.19       13.40      8.33 o 
   2   8   2        0.00        8.36     14.35 o 
   3   8   2       36.21       33.36     10.37 o 
   4   8   2      243.68      286.92     16.64 o 
   5   8   2       89.22      113.02     14.01 o 
   6   8   2       52.97       47.45     13.64 o 
   1   9   2        0.72       -9.13      8.13 o 
   2   9   2        4.12      -11.68     11.28 o 
   3   9   2      108.41      139.08     20.41 o 
   1   1   3     2986.70     2568.54     37.86 o 
   2   1   3       64.95       77.19      4.47 o 
   3   1   3      717.41      666.96     11.27 o 
   4   1   3      109.10      124.06      7.90 o 
   5   1   3     1435.05     1463.85     19.08 o 
   6   1   3      112.77      113.86      5.49 o 
   7   1   3        0.01        1.08      5.99 o 
   8   1   3       40.29       73.75     13.75 o 
   9   1   3      306.67      271.64     14.24 o 
  10   1   3       25.66       57.34     17.20 o 
  11   1   3        3.78       -9.68     18.03 o 
   0   2   3     5626.17     5728.31    173.61 o 
   1   2   3     4058.43     3905.98     71.72 o 
   2   2   3     1131.15     1150.33     16.87 o 
   3   2   3     1686.26     1740.29     23.65 o 
   4   2   3      678.73      710.93     10.78 o 
   5   2   3       17.71       34.91      4.21 o 
   6   2   3        0.02       -7.02      3.83 o 
   7   2   3     1186.74     1151.75     21.03 o 
   8   2   3       95.19      125.15     12.67 o 
   9   2   3      107.26      121.18     12.41 o 
  10   2   3        8.14       20.84     11.71 o 
  11   2   3       47.05       17.57     23.69 o 
   1   3   3        4.44        0.89      4.49 o 
   2   3   3     1912.45     1978.93     31.74 o 
   3   3   3     3355.10     3362.51     47.90 o 
   4   3   3     1664.44     1639.09     21.79 o 
   5   3   3       69.11       86.93      4.57 o 
   6   3   3      203.72      199.57     11.43 o 
   7   3   3      462.21      444.56     12.20 o 
   8   3   3      501.42      486.18     21.44 o 
   9   3   3      502.66      508.74     27.09 o 
  10   3   3       30.32       42.61     22.94 o 
  11   3   3      479.21      452.81     28.11 o 
   0   4   3       34.24       39.42      5.98 o 
   1   4   3      111.29      133.72      5.58 o 
   2   4   3     1771.64     1746.82     29.89 o 
   3   4   3      106.13      122.67      6.12 o 
   4   4   3      587.35      627.57     20.49 o 
   5   4   3       96.67      135.10      8.76 o 
   6   4   3      253.71      273.97     23.60 o 
   7   4   3      139.91      165.57     10.76 o 
   8   4   3      106.97      114.91     11.68 o 
   9   4   3       30.50        9.91     18.95 o 
  10   4   3       42.61       29.26     18.82 o 
   1   5   3      170.73      187.80      8.58 o 
   2   5   3      159.32      172.99     12.68 o 
   3   5   3       11.13        8.76      5.45 o 
   4   5   3        0.20       -9.99      5.65 o 
   5   5   3        4.16       -8.70      7.53 o 
   6   5   3     1022.25      912.39     22.73 o 
   7   5   3       29.41       26.29     12.50 o 
   8   5   3       22.80       17.14      9.56 o 
   9   5   3       83.02       62.81     23.06 o 
   0   6   3        4.62        9.60      6.30 o 
   1   6   3      163.69      195.79     10.43 o 
   2   6   3        3.06       -7.87      5.59 o 
   3   6   3        1.50       -0.24      7.54 o 
   4   6   3       16.55       19.30      9.21 o 
   5   6   3        0.03       -8.60      8.56 o 
   6   6   3       18.76       23.88      9.09 o 
   7   6   3       36.06       34.45      9.78 o 
   8   6   3       21.44       17.53     10.63 o 
   9   6   3        6.77        4.91     25.17 o 
   1   7   3        6.68       10.01      8.20 o 
   2   7   3        0.33       -2.25      8.32 o 
   3   7   3        6.27       -4.40      8.39 o 
   4   7   3        3.21       -5.50      8.95 o 
   5   7   3       56.88       77.24     11.67 o 
   6   7   3      336.25      301.69     16.90 o 
   7   7   3       25.19       15.31     11.42 o 
   0   8   3       53.57       49.19     26.58 o 
   1   8   3      142.52      157.48     12.15 o 
   2   8   3      401.96      465.26     21.08 o 
   3   8   3        1.77       -6.02      9.18 o 
   4   8   3       13.86        4.33     10.38 o 
   5   8   3        2.20        2.77     10.72 o 
   6   8   3       17.83       15.92     11.76 o 
   1   9   3       45.94       40.31     12.44 o 
   2   9   3       31.37       25.07      9.96 o 
   3   9   3       30.87       40.61     40.14 o 
   0   0   4       16.21        0.90      3.39 o 
   1   0   4     4988.45     4091.04     75.83 o 
   2   0   4     1028.41      803.75     20.77 o 
   3   0   4      813.86      828.34     18.93 o 
   4   0   4     1194.46     1199.79     23.59 o 
   5   0   4     4038.88     4118.56     75.55 o 
   6   0   4      112.20      149.29      9.97 o 
   7   0   4     1071.56     1115.77     27.28 o 
   8   0   4      894.16      840.55     25.64 o 
   9   0   4       52.93       66.17     15.16 o 
  10   0   4       24.48       39.87     17.63 o 
  11   0   4      152.74      127.27     25.54 o 
   1   1   4     2546.92     2048.98     26.15 o 
   2   1   4      229.02      201.28      5.25 o 
   3   1   4     1415.04     1394.43     19.76 o 
   4   1   4        3.47       -2.87      3.23 o 
   5   1   4     2050.30     2085.55     28.97 o 
   6   1   4      122.10      136.26      7.45 o 
   7   1   4       69.32       99.55      7.29 o 
   8   1   4       84.85      108.32     11.50 o 
   9   1   4       34.35       29.14      9.85 o 
  10   1   4      367.91      342.84     24.17 o 
  11   1   4        6.06      -11.12     12.71 o 
   0   2   4      370.37      336.18     13.75 o 
   1   2   4      303.75      286.90      6.32 o 
   2   2   4      177.26      185.27      4.06 o 
   3   2   4       65.62       69.80      3.88 o 
   4   2   4     1104.21     1169.79     17.05 o 
   5   2   4       73.68       73.48      4.65 o 
   6   2   4      117.49      119.20      5.94 o 
   7   2   4      170.87      188.34     18.32 o 
   8   2   4      427.25      409.98     15.26 o 
   9   2   4        7.98        1.65      8.42 o 
  10   2   4       20.62       21.90     13.09 o 
  11   2   4        7.91       -6.20     23.86 o 
   1   3   4       15.69       24.62      3.80 o 
   2   3   4      442.66      415.52      8.42 o 
   3   3   4     1827.81     1830.18     28.60 o 
   4   3   4      822.07      821.63     12.33 o 
   5   3   4        3.15        1.93      3.33 o 
   6   3   4      231.47      217.49     10.30 o 
   7   3   4      156.69      169.75     11.45 o 
   8   3   4       47.36       64.02     10.78 o 
   9   3   4      101.96      138.67     13.72 o 
  10   3   4      504.16      455.31     22.10 o 
  11   3   4       70.03       93.06     32.78 o 
   0   4   4      255.26      234.26     10.33 o 
   1   4   4        3.67        4.24      3.70 o 
   2   4   4     4778.07     4873.18     87.38 o 
   3   4   4      440.00      478.34     10.51 o 
   4   4   4       40.64       40.39      4.91 o 
   5   4   4      658.65      653.00     12.61 o 
   6   4   4      195.12      213.06     15.31 o 
   7   4   4       51.14       60.25      8.02 o 
   8   4   4      492.60      437.89     16.46 o 
   9   4   4       17.02       17.39     12.43 o 
  10   4   4       14.48       10.91     16.65 o 
   1   5   4        0.85       -3.53      3.93 o 
   2   5   4      333.41      362.28      9.66 o 
   3   5   4       43.15       56.06      7.01 o 
   4   5   4      851.86      836.34     18.92 o 
   5   5   4       43.20       58.23      8.52 o 
   6   5   4      439.89      458.15     16.73 o 
   7   5   4      414.96      432.70     15.39 o 
   8   5   4      594.89      535.05     17.66 o 
   9   5   4       45.34       22.95     21.27 o 
   0   6   4        2.83       -2.29      6.84 o 
   1   6   4        4.34        5.00      5.27 o 
   2   6   4      891.85      898.21     23.17 o 
   3   6   4      148.66      183.68     14.09 o 
   4   6   4     1824.97     1802.05     64.23 o 
   5   6   4        1.08      -13.94      8.74 o 
   6   6   4       87.47       95.95     11.11 o 
   7   6   4       60.79       67.57     10.91 o 
   8   6   4       10.05        2.45      9.98 o 
   1   7   4        0.65       -8.60      8.05 o 
   2   7   4      125.24      134.03     11.55 o 
   3   7   4        1.24      -10.22      8.53 o 
   4   7   4      310.74      307.29     14.83 o 
   5   7   4       38.95       34.16     11.59 o 
   6   7   4       42.05       55.99     12.40 o 
   7   7   4       34.33       40.15     12.63 o 
   0   8   4      500.21      518.08     39.89 o 
   1   8   4      118.53      150.99     18.13 o 
   2   8   4      189.11      204.79     13.91 o 
   3   8   4       38.57       22.80     10.48 o 
   4   8   4        1.84      -15.95      9.62 o 
   5   8   4      185.92      206.31     16.13 o 
   1   9   4        4.52        3.76     11.70 o 
   2   9   4      146.85      163.58     28.59 o 
   3   9   4       82.47      100.09     14.22 o 
   1   1   5     1163.28      925.79     13.48 o 
   2   1   5      596.91      545.82     10.51 o 
   3   1   5      198.63      208.47      4.48 o 
   4   1   5      436.42      458.11      7.12 o 
   5   1   5      132.52      147.15      9.48 o 
   6   1   5     1556.80     1586.87     20.88 o 
   7   1   5        6.73        0.07      5.81 o 
   8   1   5       45.26       60.48      9.56 o 
   9   1   5        0.34       -3.28      8.48 o 
  10   1   5       37.15       54.79     11.25 o 
  11   1   5        0.57      -10.30     19.89 o 
   0   2   5      455.63      463.79     11.76 o 
   1   2   5        7.04        7.53      2.49 o 
   2   2   5        0.16       -3.40      2.48 o 
   3   2   5       50.82       62.66      4.01 o 
   4   2   5     1019.84     1124.54     16.64 o 
   5   2   5      271.50      280.43      6.92 o 
   6   2   5       20.85       24.04      5.28 o 
   7   2   5       92.29      104.82      9.68 o 
   8   2   5       60.27       73.33      9.90 o 
   9   2   5       24.85       31.60      9.35 o 
  10   2   5       35.71       27.95     10.07 o 
  11   2   5       34.40       28.46     13.82 o 
   1   3   5       13.26       11.29      3.74 o 
   2   3   5       51.00       63.80      4.17 o 
   3   3   5      303.38      322.82      6.84 o 
   4   3   5        8.51       14.54      3.42 o 
   5   3   5        8.75       -0.22      4.04 o 
   6   3   5       24.68       24.87      5.61 o 
   7   3   5      378.08      311.17     10.42 o 
   8   3   5        4.59        0.05      9.76 o 
   9   3   5        0.68       11.06     10.61 o 
  10   3   5       92.14      121.64     17.59 o 
   0   4   5      267.07      276.89     11.66 o 
   1   4   5     2044.52     2139.29     38.91 o 
   2   4   5      210.81      188.00      5.95 o 
   3   4   5        0.08       -6.98      3.86 o 
   4   4   5     1108.08     1094.30     18.13 o 
   5   4   5       15.95       15.32      4.91 o 
   6   4   5        1.20       -2.56      5.81 o 
   7   4   5      511.46      477.49     14.05 o 
   8   4   5        9.90        4.10      9.53 o 
   9   4   5        0.18      -25.63     15.09 o 
  10   4   5        5.10      -10.34     18.52 o 
   1   5   5      108.37      118.85     10.14 o 
   2   5   5       83.87      101.09      7.83 o 
   3   5   5      495.18      512.26     14.18 o 
   4   5   5      144.41      140.26      8.96 o 
   5   5   5     1276.36     1295.84     27.19 o 
   6   5   5       39.00       55.93      9.56 o 
   7   5   5      134.41      135.54     11.23 o 
   8   5   5       37.77       37.63     10.69 o 
   9   5   5        9.42      -27.44     19.15 o 
   0   6   5       26.19       20.12      7.75 o 
   1   6   5       14.92       22.59      5.25 o 
   2   6   5       19.50       21.48      7.40 o 
   3   6   5      118.65      143.94     11.75 o 
   4   6   5      374.68      347.57     14.98 o 
   5   6   5       33.45       23.12     10.80 o 
   6   6   5       33.74       46.54     10.26 o 
   7   6   5        3.22       -0.33      9.76 o 
   8   6   5        1.67       -6.31     12.01 o 
   1   7   5       37.48       41.91      7.67 o 
   2   7   5        0.04       -7.37      8.62 o 
   3   7   5        1.26       -0.27      8.97 o 
   4   7   5        2.12       -1.06      9.56 o 
   5   7   5      461.59      430.07     19.18 o 
   6   7   5      155.17      166.98     16.15 o 
   7   7   5       58.69       22.53     12.31 o 
   0   8   5      369.06      423.01     38.69 o 
   1   8   5      144.37      155.85     12.90 o 
   2   8   5        1.97        5.12      9.82 o 
   3   8   5        2.74       -6.54     10.83 o 
   4   8   5       17.66        7.15     11.70 o 
   5   8   5        2.35       -6.95     11.27 o 
   1   9   5      310.60      295.21     31.62 o 
   2   9   5        2.62       -7.19     30.81 o 
   0   0   6      192.51      142.37     12.33 o 
   1   0   6        0.41       -2.73      3.33 o 
   2   0   6      172.21      144.82      5.84 o 
   3   0   6      568.17      593.13     12.35 o 
   4   0   6     2551.10     2678.30     50.09 o 
   5   0   6     1313.49     1288.34     26.26 o 
   6   0   6      261.44      256.67      9.95 o 
   7   0   6       13.71       14.52      8.04 o 
   8   0   6      459.28      428.45     17.32 o 
   9   0   6      182.00      202.67     27.51 o 
  10   0   6       31.96       54.27     32.78 o 
  11   0   6        2.73        1.77     16.63 o 
   1   1   6       83.36       93.30      3.20 o 
   2   1   6       56.50       74.44      3.24 o 
   3   1   6      559.30      575.82      8.71 o 
   4   1   6       86.74      113.77      4.13 o 
   5   1   6      389.19      417.89      7.95 o 
   6   1   6      110.73      113.95      4.95 o 
   7   1   6        5.54        3.08      6.47 o 
   8   1   6       31.75       32.42      8.91 o 
   9   1   6      379.26      335.02     17.01 o 
  10   1   6      330.97      298.63     15.73 o 
  11   1   6       81.25       95.52     41.97 o 
   0   2   6     2583.55     2463.97     50.33 o 
   1   2   6       75.73       96.36      3.78 o 
   2   2   6      773.32      706.44     10.47 o 
   3   2   6      262.88      247.50      5.66 o 
   4   2   6       95.43      101.10      4.79 o 
   5   2   6      240.63      241.81      6.68 o 
   6   2   6        0.79       -0.56      5.01 o 
   7   2   6        5.15        6.76      7.45 o 
   8   2   6     1171.22     1071.84     27.04 o 
   9   2   6      211.07      218.68     17.97 o 
  10   2   6       44.68       59.22     13.33 o 
  11   2   6      105.24      106.03     27.31 o 
   1   3   6       42.19       59.42      3.51 o 
   2   3   6       93.83      109.70      5.22 o 
   3   3   6     1364.36     1387.78     20.17 o 
   4   3   6       25.97       28.69      3.38 o 
   5   3   6       10.66       10.37      4.47 o 
   6   3   6       20.90        6.91      5.30 o 
   7   3   6      200.96      222.03     18.30 o 
   8   3   6        6.28       -6.65      9.55 o 
   9   3   6        0.38       -4.37     10.84 o 
  10   3   6      472.83      409.33     26.26 o 
   0   4   6      110.44      117.51     12.13 o 
   1   4   6       38.22       52.58      4.66 o 
   2   4   6     1009.92     1030.41     19.75 o 
   3   4   6      113.34      133.99      6.48 o 
   4   4   6        0.31       -7.08      3.84 o 
   5   4   6       89.90       86.07      6.40 o 
   6   4   6        4.26       -0.48      6.09 o 
   7   4   6        8.63        4.43      7.10 o 
   8   4   6       34.63       24.07     10.50 o 
   9   4   6       10.74       -2.36     15.24 o 
  10   4   6       55.74       58.23     19.99 o 
   1   5   6      155.40      161.70      8.56 o 
   2   5   6       34.96       46.24      4.65 o 
   3   5   6      121.33      146.74     13.55 o 
   4   5   6      705.25      657.57     16.62 o 
   5   5   6      600.17      568.17     15.55 o 
   6   5   6       42.34       37.70      9.19 o 
   7   5   6        0.60      -17.75      8.88 o 
   8   5   6      129.97      143.78     11.66 o 
   9   5   6        3.87      -10.22     16.61 o 
   0   6   6        6.85        4.95      8.12 o 
   1   6   6      609.22      578.50     14.49 o 
   2   6   6      166.93      178.44     13.17 o 
   3   6   6      908.19      876.96     29.17 o 
   4   6   6      573.14      551.47     20.73 o 
   5   6   6      585.13      577.25     21.48 o 
   6   6   6       37.62       33.27     10.20 o 
   7   6   6      110.52      109.26     13.63 o 
   8   6   6       37.83       33.79     11.59 o 
   1   7   6        5.13        7.33      7.48 o 
   2   7   6      528.24      485.58     17.67 o 
   3   7   6       25.97       19.09      9.93 o 
   4   7   6      161.91      177.17     14.00 o 
   5   7   6      124.92      133.51     15.15 o 
   6   7   6      666.36      561.39     30.23 o 
   7   7   6       49.70       47.35     13.79 o 
   0   8   6      359.43      339.01     46.36 o 
   1   8   6       60.14       55.35     11.36 o 
   2   8   6      424.62      395.83     25.56 o 
   3   8   6        0.26       -5.95     10.04 o 
   4   8   6      100.17       90.51     14.00 o 
   5   8   6      112.59      115.98     17.68 o 
   1   9   6      230.72      261.97     22.96 o 
   1   1   7       45.83       55.12      2.88 o 
   2   1   7     1026.98      989.26     13.37 o 
   3   1   7       28.12       32.08      3.12 o 
   4   1   7        1.13       -2.26      3.09 o 
   5   1   7      132.89      150.61      7.95 o 
   6   1   7        6.35       16.77      4.79 o 
   7   1   7       92.30      112.97     10.22 o 
   8   1   7      106.56      123.08     11.31 o 
   9   1   7      100.68      102.35     15.36 o 
  10   1   7      199.13      212.41     24.70 o 
  11   1   7       13.49       19.18     16.05 o 
   0   2   7     3938.53     3954.65     81.64 o 
   1   2   7      461.19      440.72      7.68 o 
   2   2   7      631.78      564.65      8.77 o 
   3   2   7       26.86       25.32      3.28 o 
   4   2   7      820.32      806.31     13.06 o 
   5   2   7      197.15      211.66      7.72 o 
   6   2   7      207.21      204.33     10.05 o 
   7   2   7       60.51       75.66      9.53 o 
   8   2   7        0.14       -8.15      8.22 o 
   9   2   7       17.12       16.81      9.23 o 
  10   2   7       15.26       28.04     10.62 o 
   1   3   7     1627.04     1582.56     21.78 o 
   2   3   7       33.69       46.78      4.25 o 
   3   3   7       17.92       13.54      3.51 o 
   4   3   7        1.61       -1.85      3.60 o 
   5   3   7        0.08       -2.25      4.53 o 
   6   3   7      620.21      616.72     14.41 o 
   7   3   7       94.51      101.08     10.69 o 
   8   3   7       21.98       18.40     10.37 o 
   9   3   7       41.58       30.16     12.07 o 
  10   3   7        1.49        5.85     13.32 o 
   0   4   7      222.02      211.55      8.57 o 
   1   4   7      189.81      188.99      7.75 o 
   2   4   7       63.91       92.96      5.37 o 
   3   4   7      427.27      444.07      9.57 o 
   4   4   7      344.32      344.45      8.71 o 
   5   4   7       23.61       21.47      5.80 o 
   6   4   7        0.17      -12.36      6.18 o 
   7   4   7       35.08       27.69      8.01 o 
   8   4   7       19.86       11.03     10.03 o 
   9   4   7      263.04      239.36     24.18 o 
  10   4   7        6.30       -7.77     21.34 o 
   1   5   7      235.79      225.73      7.71 o 
   2   5   7       19.97       26.16      5.22 o 
   3   5   7       49.71       53.44      6.98 o 
   4   5   7       92.15      112.15      8.51 o 
   5   5   7        1.41       -6.36      8.36 o 
   6   5   7      729.62      650.54     19.00 o 
   7   5   7        4.68       -7.40      7.38 o 
   8   5   7      197.78      253.14     18.85 o 
   9   5   7       65.28       71.39     15.09 o 
   0   6   7      126.29      133.96     12.14 o 
   1   6   7      102.94      118.93      8.76 o 
   2   6   7       69.41       90.29      9.61 o 
   3   6   7       43.10       37.63      8.16 o 
   4   6   7      133.68      144.72     14.14 o 
   5   6   7      158.36      171.92     15.08 o 
   6   6   7        0.01       -0.33      9.74 o 
   7   6   7      248.24      241.64     14.76 o 
   8   6   7      141.90      164.46     14.71 o 
   1   7   7      464.81      439.50     15.48 o 
   2   7   7      105.70      110.81     10.00 o 
   3   7   7      292.06      289.88     14.62 o 
   4   7   7       26.17       44.63     12.17 o 
   5   7   7      473.22      423.41     21.40 o 
   6   7   7      404.67      363.24     18.77 o 
   0   8   7        0.21        5.90      9.52 o 
   1   8   7      135.57      150.07     13.26 o 
   2   8   7       17.78       13.90     10.36 o 
   3   8   7      298.24      284.03     15.76 o 
   4   8   7      509.20      439.13     20.06 o 
   5   8   7        9.35       20.17     12.83 o 
   0   0   8     4736.07     4469.55    114.35 o 
   1   0   8     1241.99     1191.07     18.94 o 
   2   0   8      940.59      941.73     17.00 o 
   3   0   8      476.00      489.91     10.36 o 
   4   0   8        0.16       -4.20      5.27 o 
   5   0   8       22.91       27.81      6.36 o 
   6   0   8      190.68      220.60     15.00 o 
   7   0   8      976.42      885.15     23.82 o 
   8   0   8      372.43      306.37     22.09 o 
   9   0   8      207.10      224.69     70.12 o 
  10   0   8       65.04       97.71     71.39 o 
   1   1   8       41.16       44.21      2.75 o 
   2   1   8      404.17      369.73      6.33 o 
   3   1   8       21.55       23.41      3.27 o 
   4   1   8       31.39       35.98      3.60 o 
   5   1   8       71.37       97.40      5.04 o 
   6   1   8       60.47       63.27      6.28 o 
   7   1   8        6.95      -10.42      7.76 o 
   8   1   8       55.57       45.24      9.42 o 
   9   1   8      554.81      501.78     18.56 o 
  10   1   8      214.68      213.77     27.24 o 
   0   2   8     1464.23     1423.77     24.94 o 
   1   2   8     1026.45      989.58     12.38 o 
   2   2   8      578.29      573.22      8.22 o 
   3   2   8      245.41      272.86      5.44 o 
   4   2   8      417.51      408.76      7.61 o 
   5   2   8      116.92      133.27      6.47 o 
   6   2   8      585.08      548.01     14.30 o 
   7   2   8        3.39       -6.26      7.94 o 
   8   2   8       20.01       -0.88      8.78 o 
   9   2   8        2.34        0.90      9.23 o 
  10   2   8       48.15       57.59     13.43 o 
   1   3   8      207.53      223.82      5.47 o 
   2   3   8      181.17      164.24      5.68 o 
   3   3   8      527.01      549.78     10.09 o 
   4   3   8       64.93       82.28      5.16 o 
   5   3   8        3.39       -5.46      4.63 o 
   6   3   8       31.09       23.17      7.15 o 
   7   3   8        1.05        0.22     10.37 o 
   8   3   8      172.90      191.22     15.32 o 
   9   3   8        3.53       -3.28     10.40 o 
  10   3   8        6.27        1.60     13.83 o 
   0   4   8      915.19      908.06     34.00 o 
   1   4   8      105.62      100.57      5.16 o 
   2   4   8       99.94      127.26      6.30 o 
   3   4   8      175.00      175.23      6.71 o 
   4   4   8       24.91       24.21      5.70 o 
   5   4   8      183.12      227.50     10.26 o 
   6   4   8        8.59        1.15      6.89 o 
   7   4   8        1.41      -10.52      7.84 o 
   8   4   8        8.96        0.27     11.75 o 
   9   4   8      112.56      132.52     18.60 o 
   1   5   8      332.71      313.95      9.25 o 
   2   5   8       27.39       34.44      5.66 o 
   3   5   8     1199.20     1105.33     27.78 o 
   4   5   8      151.25      164.14      9.08 o 
   5   5   8        0.46       -9.87      9.15 o 
   6   5   8      211.06      250.64     15.36 o 
   7   5   8      307.07      305.57     12.43 o 
   8   5   8       65.82       42.74     13.09 o 
   9   5   8       18.05       14.03     17.95 o 
   0   6   8      952.24      876.63     37.54 o 
   1   6   8      223.41      210.05     19.09 o 
   2   6   8       48.77       51.93      7.36 o 
   3   6   8     1166.68     1079.57     29.31 o 
   4   6   8       26.54       29.86     11.46 o 
   5   6   8        0.51      -19.23     10.02 o 
   6   6   8       25.03       19.44     11.06 o 
   7   6   8       94.37       93.42     12.70 o 
   8   6   8      362.60      362.98     17.77 o 
   1   7   8      593.69      516.47     17.79 o 
   2   7   8        1.04      -10.30      7.91 o 
   3   7   8       64.74       59.84     12.02 o 
   4   7   8        0.05       -4.61     10.49 o 
   5   7   8      373.34      300.87     18.33 o 
   6   7   8       57.13       56.09     13.84 o 
   0   8   8      433.03      357.93     43.88 o 
   1   8   8       13.93        9.06      8.57 o 
   2   8   8       24.40        6.50     10.52 o 
   3   8   8      116.07      125.10     18.26 o 
   4   8   8      473.19      411.63     20.57 o 
   1   1   9      713.30      671.79      8.15 o 
   2   1   9      122.22      135.81      4.51 o 
   3   1   9       73.92       86.08      3.86 o 
   4   1   9       28.14       25.11      3.80 o 
   5   1   9       24.08       22.82      4.34 o 
   6   1   9      324.28      307.06     14.37 o 
   7   1   9       61.30       51.19      9.12 o 
   8   1   9       40.21       34.10      9.87 o 
   9   1   9      347.02      281.45     30.86 o 
  10   1   9       90.31      107.15     23.18 o 
   0   2   9      362.22      360.43      9.48 o 
   1   2   9       21.39       21.24      3.21 o 
   2   2   9       20.94       26.12      2.95 o 
   3   2   9      107.27      111.70      4.20 o 
   4   2   9       22.51       28.75      4.06 o 
   5   2   9       53.61       60.03      5.68 o 
   6   2   9      114.23      121.53      9.77 o 
   7   2   9       19.37        8.24      8.74 o 
   8   2   9        0.07        5.88      9.30 o 
   9   2   9       65.16       56.44     10.44 o 
  10   2   9       46.35       48.90     14.31 o 
   1   3   9       59.15       74.47      3.69 o 
   2   3   9      141.64      152.66      6.40 o 
   3   3   9       11.00       11.53      4.06 o 
   4   3   9       15.73        7.25      5.36 o 
   5   3   9      152.55      174.86      8.95 o 
   6   3   9       75.06       88.10      8.35 o 
   7   3   9      239.68      232.39     22.01 o 
   8   3   9      191.62      227.75     22.32 o 
   9   3   9       44.43       54.74     14.33 o 
  10   3   9        0.03        4.58     19.86 o 
   0   4   9        2.17       -1.86      5.07 o 
   1   4   9       18.73       26.99      4.28 o 
   2   4   9     1174.81     1098.84     23.53 o 
   3   4   9      136.42      155.50      7.15 o 
   4   4   9      394.39      379.08     13.27 o 
   5   4   9      272.30      274.68     13.74 o 
   6   4   9      372.83      371.82     11.67 o 
   7   4   9      144.09      151.38     12.80 o 
   8   4   9      528.32      472.09     20.01 o 
   9   4   9        1.75       -6.39     13.05 o 
   1   5   9       16.75       13.83      5.68 o 
   2   5   9      349.96      322.90     13.95 o 
   3   5   9      378.79      348.10     11.52 o 
   4   5   9        0.47       -5.88      6.44 o 
   5   5   9       46.10       46.30      9.01 o 
   6   5   9      286.39      265.27     12.03 o 
   7   5   9       65.40       76.08     10.27 o 
   8   5   9        9.81       -5.26     10.66 o 
   0   6   9        0.05       -5.20      9.47 o 
   1   6   9        6.97        4.69      6.81 o 
   2   6   9      116.48      133.44      9.73 o 
   3   6   9       44.27       40.87      7.82 o 
   4   6   9       39.14       41.86     11.96 o 
   5   6   9        0.86        0.73     10.33 o 
   6   6   9       24.61       32.25     11.09 o 
   7   6   9        0.68      -10.81     10.59 o 
   1   7   9       32.88       24.30      7.30 o 
   2   7   9       66.87       63.35     12.10 o 
   3   7   9       36.33       33.87      9.24 o 
   4   7   9        0.26       -1.82      8.48 o 
   5   7   9       38.68       41.14     13.34 o 
   6   7   9       23.06        6.14     15.22 o 
   0   8   9        3.60       -0.46      9.84 o 
   1   8   9       38.12       26.88      9.23 o 
   2   8   9      134.13      142.06     15.96 o 
   3   8   9        5.81       -1.82     11.48 o 
   0   0  10     7095.85     6407.40    134.57 o 
   1   0  10      132.51      128.25      7.81 o 
   2   0  10       13.11       17.94      3.95 o 
   3   0  10     1602.70     1450.19     22.17 o 
   4   0  10      149.02      129.69      6.82 o 
   5   0  10        7.07      -11.20      7.65 o 
   6   0  10      141.45      164.85     14.68 o 
   7   0  10       31.94       27.79     12.53 o 
   8   0  10       12.84        5.00     13.73 o 
   9   0  10      107.87       91.01     36.85 o 
  10   0  10       25.21       37.77     16.13 o 
   1   1  10      111.95      117.73      4.67 o 
   2   1  10     1089.92     1032.13     12.41 o 
   3   1  10      115.05      115.53      4.54 o 
   4   1  10       43.85       43.93      3.98 o 
   5   1  10       83.49      104.05      6.26 o 
   6   1  10        0.00       -5.60      6.93 o 
   7   1  10       11.59       -6.69      8.50 o 
   8   1  10      195.34      206.04     20.53 o 
   9   1  10       76.91       78.06     17.18 o 
  10   1  10       22.39       11.65     15.71 o 
   0   2  10      143.75      144.65      6.57 o 
   1   2  10      217.52      190.63      5.44 o 
   2   2  10      278.22      264.92      5.03 o 
   3   2  10       54.37       61.58      4.13 o 
   4   2  10      325.62      310.24      6.91 o 
   5   2  10       48.05       48.72      5.35 o 
   6   2  10      123.43      136.90     11.42 o 
   7   2  10       15.48       19.02      9.52 o 
   8   2  10       68.24       68.29     11.01 o 
   9   2  10        4.99       -0.62     12.56 o 
  10   2  10        4.24       21.69     13.77 o 
   1   3  10      207.24      201.49      5.14 o 
   2   3  10        0.99        0.05      4.30 o 
   3   3  10      445.23      432.42      9.19 o 
   4   3  10      279.25      260.00      9.03 o 
   5   3  10      810.82      767.57     17.49 o 
   6   3  10      407.87      365.06     13.62 o 
   7   3  10        1.12       -2.27     11.63 o 
   8   3  10        8.92       12.10     12.05 o 
   9   3  10        8.68       13.21     14.95 o 
   0   4  10      177.74      188.87     10.04 o 
   1   4  10      395.04      389.94      7.96 o 
   2   4  10       91.55       89.31      6.44 o 
   3   4  10      131.26      143.49      7.62 o 
   4   4  10      659.92      621.45     14.53 o 
   5   4  10       24.70       33.76      8.25 o 
   6   4  10       92.36      114.39     10.34 o 
   7   4  10      685.22      647.92     20.50 o 
   8   4  10      123.20      146.44     15.76 o 
   9   4  10       36.23       36.05     16.29 o 
   1   5  10      624.34      565.48     25.52 o 
   2   5  10       21.04       22.37      8.10 o 
   3   5  10      219.13      240.69     10.11 o 
   4   5  10       22.42       19.74      9.03 o 
   5   5  10       10.27        2.95      8.27 o 
   6   5  10      102.36       90.23     10.21 o 
   7   5  10      397.74      371.60     19.13 o 
   8   5  10       57.35       61.51     14.97 o 
   0   6  10      575.24      510.63     39.16 o 
   1   6  10      275.72      229.85     22.23 o 
   2   6  10        9.34       10.47      7.25 o 
   3   6  10      252.41      212.03     18.15 o 
   4   6  10      107.50      107.91     12.51 o 
   5   6  10        1.15       -1.34      9.00 o 
   6   6  10      215.90      235.99     18.24 o 
   7   6  10        1.53       -7.92     11.35 o 
   1   7  10      132.58       97.56      9.68 o 
   2   7  10        3.19       -6.65      7.60 o 
   3   7  10       26.96       28.24      9.50 o 
   4   7  10      128.40      137.91     18.80 o 
   5   7  10        5.26        3.77     12.78 o 
   0   8  10       11.66        2.95     10.33 o 
   1   8  10       62.49       52.48      8.77 o 
   2   8  10      147.37      134.67     15.98 o 
   1   1  11      378.36      342.35      5.35 o 
   2   1  11       49.65       58.26      3.64 o 
   3   1  11      448.19      397.31      7.09 o 
   4   1  11       10.75       13.47      4.03 o 
   5   1  11       29.72       44.60      7.49 o 
   6   1  11      180.94      220.40     18.29 o 
   7   1  11        4.98       -5.20      8.91 o 
   8   1  11        0.25        4.08      9.84 o 
   9   1  11       37.67       43.25     15.95 o 
  10   1  11      163.73      156.26     32.12 o 
   0   2  11       38.88       30.65      5.81 o 
   1   2  11       92.12      102.65      4.56 o 
   2   2  11      649.92      602.81      8.78 o 
   3   2  11      270.16      254.73      6.08 o 
   4   2  11       39.31       49.86      5.23 o 
   5   2  11     1453.56     1362.13     22.74 o 
   6   2  11      218.78      227.50     19.03 o 
   7   2  11      654.70      548.50     21.98 o 
   8   2  11      112.96      152.32     20.64 o 
   9   2  11       17.55       31.96     13.68 o 
   1   3  11      198.34      205.04      5.53 o 
   2   3  11       26.67       18.45      4.52 o 
   3   3  11      736.63      693.80     13.65 o 
   4   3  11      211.89      207.34      9.09 o 
   5   3  11     1195.54     1150.57     24.20 o 
   6   3  11      659.25      643.88     19.98 o 
   7   3  11      170.17      213.09     19.13 o 
   8   3  11      206.18      241.20     18.01 o 
   9   3  11       52.10       53.38     14.06 o 
   0   4  11       25.11       25.71      8.49 o 
   1   4  11       21.70       23.72      5.48 o 
   2   4  11       13.69       13.95      6.39 o 
   3   4  11      207.07      217.05     12.71 o 
   4   4  11      242.38      238.88     15.71 o 
   5   4  11       83.38       81.29      9.99 o 
   6   4  11        0.22       -1.84      9.88 o 
   7   4  11       81.70      124.39     15.11 o 
   8   4  11        0.00       -7.59     12.93 o 
   1   5  11      312.24      260.26     15.91 o 
   2   5  11       12.25        4.06      8.23 o 
   3   5  11       40.26       35.91      7.91 o 
   4   5  11       47.99       42.10      9.53 o 
   5   5  11        0.46        0.24      8.52 o 
   6   5  11        9.95       -2.22      9.02 o 
   7   5  11        9.75        8.44     10.96 o 
   0   6  11       50.69       44.09     12.31 o 
   1   6  11       14.78       11.54      7.70 o 
   2   6  11       11.17        3.15      7.37 o 
   3   6  11       24.63       17.39      9.20 o 
   4   6  11       20.90       20.08      9.84 o 
   5   6  11       10.37        4.99      9.05 o 
   6   6  11        1.64      -12.56     12.15 o 
   1   7  11      133.77      113.11     10.00 o 
   2   7  11       12.68        8.42      7.55 o 
   3   7  11        0.86      -10.23      8.54 o 
   4   7  11       18.75        6.25      7.97 o 
   5   7  11       34.37       23.38     14.50 o 
   0   8  11       41.11       35.66     12.06 o 
   1   8  11        3.03       -3.41      7.59 o 
   0   0  12        0.74      -11.19      6.79 o 
   1   0  12        0.28       -2.25      4.33 o 
   2   0  12      212.79      175.46      6.23 o 
   3   0  12      123.32      135.02      7.17 o 
   4   0  12     1765.90     1670.25     37.62 o 
   5   0  12       84.72       71.64     13.06 o 
   6   0  12       32.26       38.83     12.68 o 
   7   0  12      554.92      559.90     25.11 o 
   8   0  12       14.44       98.37     67.43 o 
   9   0  12        0.97        2.49     16.56 o 
   1   1  12      372.32      358.67      6.14 o 
   2   1  12      228.74      220.65      5.31 o 
   3   1  12      146.04      147.81      5.92 o 
   4   1  12      120.70      112.64      6.78 o 
   5   1  12     1538.45     1450.34     24.86 o 
   6   1  12      100.69      112.59     11.56 o 
   7   1  12      112.85      124.12     14.88 o 
   8   1  12       48.43       48.59     11.09 o 
   9   1  12        0.25        8.14     11.10 o 
   0   2  12      264.26      290.37      9.35 o 
   1   2  12      601.02      555.60      9.34 o 
   2   2  12      168.25      167.49      5.74 o 
   3   2  12      719.95      612.60     10.12 o 
   4   2  12      123.42      157.86     19.79 o 
   5   2  12      520.18      485.91     20.97 o 
   6   2  12       34.45       48.79     10.48 o 
   7   2  12      375.62      374.37     18.01 o 
   8   2  12        0.54       -3.17     13.00 o 
   9   2  12        2.24       25.18     14.12 o 
   1   3  12      247.19      240.40      7.96 o 
   2   3  12        0.85       -5.01      5.22 o 
   3   3  12        0.27       -0.98      6.41 o 
   4   3  12       61.58       61.04      8.57 o 
   5   3  12       10.51       15.73      7.71 o 
   6   3  12      298.76      266.46     16.30 o 
   7   3  12      181.02      234.26     17.61 o 
   8   3  12      133.98      195.84     22.73 o 
   9   3  12        0.31       -1.81     13.79 o 
   0   4  12       68.44       88.64     10.83 o 
   1   4  12       67.75       60.09      8.01 o 
   2   4  12      144.81      174.73      9.59 o 
   3   4  12      283.84      248.97     11.13 o 
   4   4  12      301.24      279.45     12.80 o 
   5   4  12      282.18      254.16     16.23 o 
   6   4  12      130.61      164.19     14.54 o 
   7   4  12        1.95       -5.26     12.53 o 
   8   4  12        2.80       -9.39     13.58 o 
   1   5  12        0.08      -12.39      7.50 o 
   2   5  12       14.25        7.34      8.69 o 
   3   5  12      143.79      140.97     11.20 o 
   4   5  12       80.67       86.70     10.25 o 
   5   5  12       80.89       95.66     10.77 o 
   6   5  12       85.17       80.62     14.64 o 
   7   5  12        7.93       -6.27     11.20 o 
   0   6  12       26.84        9.22     11.26 o 
   1   6  12        1.32       -5.58      7.57 o 
   2   6  12      343.67      258.46     19.55 o 
   3   6  12        1.95      -10.87      8.68 o 
   4   6  12       52.83       43.72     10.72 o 
   5   6  12       84.01       95.60     13.34 o 
   6   6  12       19.84       27.76     10.71 o 
   1   7  12       62.93       49.44      8.99 o 
   2   7  12        2.83        4.34      7.78 o 
   3   7  12       55.86       32.23      8.78 o 
   4   7  12       52.36       44.94      9.17 o 
   1   1  13        0.75       -5.01      3.70 o 
   2   1  13      201.94      196.58      6.63 o 
   3   1  13       31.99       26.91      4.13 o 
   4   1  13       14.34       60.14     10.63 o 
   5   1  13     1149.62     1082.49     22.23 o 
   6   1  13      162.98      198.43     12.08 o 
   7   1  13      456.24      424.52     16.05 o 
   8   1  13      111.10      122.20     17.03 o 
   9   1  13       56.28       76.12     19.12 o 
   0   2  13        4.08       -5.96      6.09 o 
   1   2  13        1.23       -8.82      4.68 o 
   2   2  13       20.55       26.25      4.99 o 
   3   2  13        1.81        4.59      5.60 o 
   4   2  13     1187.78     1133.95     26.45 o 
   5   2  13      209.48      252.69     19.00 o 
   6   2  13       86.82       97.94     14.58 o 
   7   2  13       77.18      103.94     15.34 o 
   8   2  13        6.10       -0.40     13.68 o 
   1   3  13       75.54       86.81      6.56 o 
   2   3  13      129.18      138.06      8.26 o 
   3   3  13       68.70       73.28      8.01 o 
   4   3  13       45.61       57.21      7.82 o 
   5   3  13        9.92        9.75      9.88 o 
   6   3  13      125.87      131.76     15.44 o 
   7   3  13        0.01        5.46     13.14 o 
   8   3  13       23.04       21.22     16.44 o 
   0   4  13      208.04      214.08     17.06 o 
   1   4  13      123.12      135.64     10.66 o 
   2   4  13       67.54       65.57      9.18 o 
   3   4  13      223.96      225.83     11.96 o 
   4   4  13        0.56       -4.72      8.09 o 
   5   4  13      297.71      268.86     15.13 o 
   6   4  13        3.58      -10.80     10.75 o 
   7   4  13       13.92        5.08     13.53 o 
   1   5  13        0.50       -5.94      7.90 o 
   2   5  13       21.11        6.58      9.24 o 
   3   5  13        0.75       -6.37      8.91 o 
   4   5  13       79.00       77.64     11.55 o 
   5   5  13       64.45       72.62     11.15 o 
   6   5  13       74.95       67.92     11.64 o 
   0   6  13       16.75        4.26     11.78 o 
   1   6  13        0.07       -2.77      8.15 o 
   2   6  13       59.08       40.19      9.34 o 
   3   6  13      115.35      100.52     14.79 o 
   4   6  13       57.83       55.27     11.36 o 
   5   6  13        8.67       22.44     10.66 o 
   1   7  13       33.50        9.61      8.59 o 
   2   7  13        2.50        4.29      8.18 o 
   3   7  13       17.15       11.14      8.75 o 
   0   0  14       95.66       84.63      8.81 o 
   1   0  14       33.50       21.30      5.92 o 
   2   0  14     3007.57     2771.93     55.70 o 
   3   0  14      354.69      316.74     12.23 o 
   4   0  14       40.91       45.87      9.67 o 
   5   0  14     2020.74     1901.47     50.94 o 
   6   0  14      415.76      428.91     32.69 o 
   7   0  14     1509.91     1425.42     71.82 o 
   8   0  14      116.70      139.21     27.85 o 
   1   1  14      424.44      390.33      8.37 o 
   2   1  14        0.01       -9.05      4.53 o 
   3   1  14      795.71      718.35     12.51 o 
   4   1  14      355.66      327.91     17.71 o 
   5   1  14      772.26      748.66     20.86 o 
   6   1  14        6.59        9.69     10.20 o 
   7   1  14        0.06       -2.63     10.85 o 
   8   1  14      186.29      177.01     26.32 o 
   0   2  14       34.74       52.04      8.84 o 
   1   2  14       16.25       18.42      5.87 o 
   2   2  14       11.80       -1.45      5.65 o 
   3   2  14      257.15      265.65     14.61 o 
   4   2  14       18.54       31.53      9.89 o 
   5   2  14        1.46       -8.66     11.50 o 
   6   2  14       58.96       67.98     14.29 o 
   7   2  14       56.83       41.45     14.40 o 
   8   2  14       99.89      142.04     17.47 o 
   1   3  14       13.21        8.26      7.53 o 
   2   3  14       62.80       49.40      8.27 o 
   3   3  14      102.45      103.15      8.87 o 
   4   3  14       87.44       86.06      9.97 o 
   5   3  14       22.07       21.37     10.11 o 
   6   3  14      204.40      218.02     18.06 o 
   7   3  14       22.34       13.84     13.94 o 
   8   3  14        1.27       -0.79     14.08 o 
   0   4  14      251.49      229.14     17.94 o 
   1   4  14       30.12       10.31      9.01 o 
   2   4  14        0.80      -10.24      8.52 o 
   3   4  14       21.08       19.56      9.08 o 
   4   4  14       23.32       18.69      9.35 o 
   5   4  14       36.60       28.71      9.82 o 
   6   4  14       55.78       71.79     15.40 o 
   7   4  14        8.51       -3.02     14.23 o 
   1   5  14       31.22       22.02      8.84 o 
   2   5  14       12.15        9.06      9.68 o 
   3   5  14       32.62       21.85      9.98 o 
   4   5  14        2.69        6.62      9.51 o 
   5   5  14       84.63       78.34     11.70 o 
   6   5  14       29.90       29.86     13.90 o 
   0   6  14        2.83       -5.49     12.25 o 
   1   6  14        6.38       -5.74      8.61 o 
   2   6  14        7.78      -12.10      8.58 o 
   3   6  14        7.12       -9.37      9.87 o 
   4   6  14      114.47      105.86     13.43 o 
   1   7  14       16.25        9.87      9.15 o 
   1   1  15       22.08       14.93      6.06 o 
   2   1  15       74.02       79.58      7.52 o 
   3   1  15      488.71      455.76     12.93 o 
   4   1  15      322.97      306.75     19.16 o 
   5   1  15      256.57      255.15     12.56 o 
   6   1  15      203.71      253.78     17.18 o 
   7   1  15       51.72       52.17     12.16 o 
   8   1  15      312.14      309.68     30.04 o 
   0   2  15      920.88      869.13     21.86 o 
   1   2  15       68.10       85.77      8.84 o 
   2   2  15       62.44       67.35      7.35 o 
   3   2  15      312.07      293.94     11.72 o 
   4   2  15        6.08        0.22     11.83 o 
   5   2  15       13.38       11.92     12.47 o 
   6   2  15        0.16       -4.88     13.42 o 
   7   2  15      202.18      271.64     19.94 o 
   1   3  15      227.89      247.97     12.36 o 
   2   3  15      337.59      299.87     11.60 o 
   3   3  15       29.11       11.05      8.77 o 
   4   3  15       12.37       11.30     10.47 o 
   5   3  15       33.44       35.10     13.53 o 
   6   3  15       36.35       31.81     14.81 o 
   7   3  15      114.95      154.33     17.61 o 
   0   4  15        0.09      -17.20     10.98 o 
   1   4  15        8.88       -5.09      9.10 o 
   2   4  15      168.05      165.89     13.96 o 
   3   4  15       26.56       35.79     10.07 o 
   4   4  15       89.28       98.80     11.39 o 
   5   4  15       24.94        6.50     10.99 o 
   6   4  15        2.84       -2.76     14.38 o 
   1   5  15       53.08       36.81      9.79 o 
   2   5  15        0.03       -5.09      9.46 o 
   3   5  15       35.56       30.98     10.40 o 
   4   5  15       31.19       18.60     10.11 o 
   5   5  15      110.36      118.78     13.08 o 
   0   6  15       36.47       19.18     13.77 o 
   1   6  15       26.80       25.86      9.81 o 
   2   6  15        2.37       -9.08      9.01 o 
   3   6  15       28.23       19.26     11.32 o 
   0   0  16      146.23      207.68     25.54 o 
   1   0  16        2.96      -20.50     10.25 o 
   2   0  16       12.04       14.24     11.05 o 
   3   0  16       11.17        9.12     12.70 o 
   4   0  16       98.04      118.39     15.38 o 
   5   0  16      122.70      201.16     23.00 o 
   6   0  16       11.27       25.83     15.90 o 
   7   0  16       68.49      120.74     27.89 o 
   1   1  16       64.11       67.90      7.49 o 
   2   1  16      153.44      190.50     11.35 o 
   3   1  16      212.07      269.84     14.05 o 
   4   1  16       73.67       85.78     12.22 o 
   5   1  16        0.24      -23.30     11.80 o 
   6   1  16      145.39      190.36     20.63 o 
   7   1  16       23.46       38.95     14.98 o 
   0   2  16      141.26      143.33     14.18 o 
   1   2  16      393.70      384.80     12.15 o 
   2   2  16      333.00      311.65     11.13 o 
   3   2  16       25.52       21.40      9.28 o 
   4   2  16      133.33      145.30     14.91 o 
   5   2  16       89.42      108.08     14.79 o 
   6   2  16       32.59       42.07     15.22 o 
   7   2  16      206.42      238.20     23.30 o 
   1   3  16      367.13      322.43     12.41 o 
   2   3  16       41.08       47.31      9.44 o 
   3   3  16      325.21      309.87     13.97 o 
   4   3  16        0.65       -3.68     10.43 o 
   5   3  16       39.86       44.42     14.45 o 
   6   3  16        3.58        4.14     14.59 o 
   0   4  16       48.35       62.39     13.59 o 
   1   4  16      116.46      129.93     12.11 o 
   2   4  16        7.37        1.36      9.79 o 
   3   4  16       66.28       49.91     10.72 o 
   4   4  16        1.17       -7.46     10.13 o 
   5   4  16       53.62       69.19     12.67 o 
   1   5  16        7.97       -5.01      9.63 o 
   2   5  16        1.89       -3.89     10.00 o 
   3   5  16       67.12       83.05     12.23 o 
   4   5  16       42.76       44.27     11.14 o 
   0   6  16        2.99       -9.52     13.45 o 
   1   6  16       62.55       66.46     11.46 o 
   1   1  17        2.17       -3.73      7.64 o 
   2   1  17        8.43        0.17      9.65 o 
   3   1  17       80.44       87.50     12.05 o 
   4   1  17        0.02        3.38     11.96 o 
   5   1  17       19.69       32.15     13.39 o 
   6   1  17       31.39       28.64     14.09 o 
   0   2  17      157.78      157.23     14.71 o 
   1   2  17      237.94      236.62     12.96 o 
   2   2  17      171.00      209.87     12.38 o 
   3   2  17       16.40       19.69     12.26 o 
   4   2  17        1.83       -5.24     12.88 o 
   5   2  17        2.53      -14.12     13.33 o 
   6   2  17       49.91       90.56     16.74 o 
   1   3  17       20.98       21.79      9.23 o 
   2   3  17      130.47      147.02     12.74 o 
   3   3  17      156.15      208.61     15.00 o 
   4   3  17        9.20       -3.96     13.69 o 
   5   3  17       20.41       14.76     14.33 o 
   0   4  17      350.64      345.53     17.99 o 
   1   4  17       30.49       30.79     11.13 o 
   2   4  17        2.37       -1.34     10.16 o 
   3   4  17      188.80      250.92     17.08 o 
   4   4  17       11.55       21.47     12.20 o 
   1   5  17      249.22      251.04     15.45 o 
   2   5  17       10.70       -0.44     10.78 o 
   3   5  17        3.87       -2.31     11.00 o 
   0   0  18      367.95      315.71     26.55 o 
   1   0  18      523.88      534.64     23.14 o 
   2   0  18      144.37      202.14     26.75 o 
   3   0  18       27.42       18.54     19.63 o 
   4   0  18      144.96      176.35     17.93 o 
   5   0  18        4.59      -14.36     14.48 o 
   6   0  18        2.56        6.56     16.66 o 
   1   1  18        0.13       -8.32      9.43 o 
   2   1  18       31.53       22.58     10.33 o 
   3   1  18      167.47      231.47     15.25 o 
   4   1  18       69.88      111.41     14.20 o 
   5   1  18        3.02        5.72     13.45 o 
   0   2  18       39.54       55.05     12.87 o 
   1   2  18        2.53       15.35      8.78 o 
   2   2  18        1.52       -1.80     10.57 o 
   3   2  18        0.01        2.01     12.92 o 
   4   2  18       40.20       49.77     14.69 o 
   5   2  18       20.60       11.49     14.33 o 
   1   3  18       60.68       92.86     11.25 o 
   2   3  18       67.44       95.14     12.73 o 
   3   3  18      177.11      243.43     20.47 o 
   4   3  18        1.40       -4.65     14.28 o 
   0   4  18      715.76      693.66     34.56 o 
   1   4  18       63.29       57.71     12.52 o 
   2   4  18        4.98       15.90     11.02 o 
   3   4  18        1.25       19.36     11.97 o 
   1   1  19       22.38       44.07     10.32 o 
   2   1  19        0.09       -4.22     11.40 o 
   3   1  19       58.19       75.04     14.00 o 
   4   1  19       49.87       95.43     14.53 o 
   0   2  19       34.91       51.20     13.73 o 
   1   2  19        0.07      -12.90     11.00 o 
   2   2  19      183.51      253.45     14.64 o 
   3   2  19        6.22       20.16     13.77 o 
   4   2  19        1.38       -7.80     13.89 o 
   1   3  19        3.32        1.58     10.97 o 
   2   3  19        1.06        0.69     11.25 o 
   3   3  19       10.43       26.07     15.87 o 
   0   4  19      159.14      174.37     20.62 o 
   0   0  20        0.82       30.74     29.81 o 
   1   0  20        1.48       22.18     17.13 o 
   2   0  20       13.80       29.79     20.66 o 
   3   0  20       34.23       68.95     22.35 o 
   1   1  20        0.79       23.66     12.97 o 
   2   1  20       23.68       71.70     15.53 o 
   3   1  20       66.76      125.14     14.94 o 
   0   2  20       15.80       32.96     14.58 o 
   1   2  20       34.81       69.46     12.83 o 
   2   2  20       46.99       53.97     13.29 o 
                                                 
